# Supplementary material for: Schaurteite, Ca3Ge(SO4)2(OH)6·3H2O
Source: Acta Crystallogr Sect E Struct Rep Online. 2013 Jan 12;69(Pt 2):i6. doi: 10.1107/S1600536812050945 (PMC3569170; doi:10.1107/S1600536812050945)
Supplement: Supplementary file 1 [file e-69-000i6-sup1.cif]

##############################################################################
#                                                                            #
# This CIF contains the data in a paper accepted for publication in          #
# Acta Crystallographica Section E. It conforms to the requirements of       #
# Notes for Authors for Acta Crystallographica Section E, and has been       #
# peer reviewed under the auspices of the IUCr Commission on Journals.       #
#                                                                            #
# Full details of the Crystallographic Information File format               #
# are given in the paper "The Crystallographic Information File (CIF):       #
# a New Standard Archive File for Crystallography" by S. R. Hall, F. H.      #
# Allen and I. D. Brown [Acta Cryst. (1991), A47, 655-685].                  #
#                                                                            #
# The current version of the core CIF dictionary is obtainable from          #
# ftp://ftp.iucr.org/pub/cif_core.dic.                                       #
#                                                                            #
# Software is freely available for graphical display of the structure(s)     #
# in this CIF. For information consult the CIF software page                 #
# http://www.iucr.org/resources/cif/software.                                #
#                                                                            #
# This file may be used for bona fide research purposes within the           #
# scientific community so long as proper attribution is given to the journal # 
# article from which it was obtained.                                        #
#                                                                            #
##############################################################################
data_I
_audit_creation_method     SHELXL-97
_chemical_name_systematic
;
Tricalcium germanium bis(sulfate) hexahydroxide trihydrate
;
_chemical_name_common     ?
_chemical_formula_sum     'Ca3 Ge H12 O17 S2'
_chemical_formula_structural     'Ca3 Ge (S O4)2 (O H)6 (H2 O)3'
_chemical_formula_iupac     'Ca3 Ge (S O4)2 (O H)6 (H2 O)3'
_chemical_formula_weight     541.05
_symmetry_cell_setting     hexagonal
_symmetry_space_group_name_H-M     'P 63/m m c'
_symmetry_space_group_name_Hall     '-P 6c 2c'
loop_
    _symmetry_equiv_pos_as_xyz
    'x, y, z'
    '-y, x-y, z'
    '-x+y, -x, z'
    '-x, -y, z+1/2'
    'y, -x+y, z+1/2'
    'x-y, x, z+1/2'
    'y, x, -z'
    'x-y, -y, -z'
    '-x, -x+y, -z'
    '-y, -x, -z+1/2'
    '-x+y, y, -z+1/2'
    'x, x-y, -z+1/2'
    '-x, -y, -z'
    'y, -x+y, -z'
    'x-y, x, -z'
    'x, y, -z-1/2'
    '-y, x-y, -z-1/2'
    '-x+y, -x, -z-1/2'
    '-y, -x, z'
    '-x+y, y, z'
    'x, x-y, z'
    'y, x, z-1/2'
    'x-y, -y, z-1/2'
    '-x, -x+y, z-1/2'
_cell_length_a     8.5253(4)
_cell_length_b     8.5253(4)
_cell_length_c     10.8039(6)
_cell_angle_alpha     90.00
_cell_angle_beta     90.00
_cell_angle_gamma     120.00
_cell_volume     680.03(6)
_cell_formula_units_Z     2
_cell_measurement_reflns_used     2603
_cell_measurement_theta_min     2.76
_cell_measurement_theta_max     27.96
_cell_measurement_temperature     296(2)
_cell_special_details     ?
_exptl_crystal_description     'hexagonal prism section'
_exptl_crystal_colour     'colourless'
_exptl_crystal_size_max     0.05
_exptl_crystal_size_mid     0.03
_exptl_crystal_size_min     0.03
_exptl_crystal_density_diffrn     2.642
_exptl_crystal_density_meas     ?
_exptl_crystal_density_method     'not measured'
_exptl_crystal_F_000     544
_exptl_absorpt_coefficient_mu     3.786
_exptl_absorpt_correction_type     multi-scan
_exptl_absorpt_process_details     '(SADABS; Sheldrick, 2005)'
_exptl_absorpt_correction_T_min     0.6558
_exptl_absorpt_correction_T_max     0.7465
_exptl_special_details     ?
_diffrn_ambient_temperature     296(2)
_diffrn_radiation_type     MoK\a
_diffrn_radiation_wavelength     0.71073
_diffrn_radiation_source     'fine-focus sealed tube'
_diffrn_radiation_monochromator     graphite
_diffrn_measurement_device_type     'Bruker APEXII CCD'
_diffrn_measurement_method     '\f and \w scans'
_diffrn_detector_area_resol_mean     ?
_diffrn_reflns_number     17243
_diffrn_reflns_av_R_equivalents     0.0610
_diffrn_reflns_av_sigmaI/netI     0.0217
_diffrn_reflns_theta_min     2.76
_diffrn_reflns_theta_max     33.14
_diffrn_reflns_theta_full     33.14
_diffrn_measured_fraction_theta_max     1.000
_diffrn_measured_fraction_theta_full     1.000
_diffrn_reflns_limit_h_min     -10
_diffrn_reflns_limit_h_max     13
_diffrn_reflns_limit_k_min     -13
_diffrn_reflns_limit_k_max     13
_diffrn_reflns_limit_l_min     -16
_diffrn_reflns_limit_l_max     16
_diffrn_standards_number     0
_diffrn_standards_interval_count     ?
_diffrn_standards_interval_time     ?
_diffrn_standards_decay_%     ?
_refine_special_details
;
Refinement of <i>F</i>^2^ against ALL reflections. The weighted <i>R</i>-factor
<i>wR</i> and goodness of fit <i>S</i> are based on <i>F</i>^2^, conventional
<i>R</i>-factors <i>R</i> are based on <i>F</i>, with <i>F</i> set to zero for
negative <i>F</i>^2^. The threshold expression of <i>F</i>^2^ >
\s(<i>F</i>^2^) is used only for calculating <i>R</i>-factors(gt) <i>etc</i>.
and is not relevant to the choice of reflections for refinement.
<i>R</i>-factors based on <i>F</i>^2^ are statistically about twice as large
as those based on <i>F</i>, and <i>R</i>- factors based on ALL data will be
even larger.
;
_reflns_number_total     536
_reflns_number_gt     456
_reflns_threshold_expression     I>2\s(I)
_refine_ls_structure_factor_coef     Fsqd
_refine_ls_matrix_type     full
_refine_ls_R_factor_all     0.0307
_refine_ls_R_factor_gt     0.0219
_refine_ls_wR_factor_gt     0.0426
_refine_ls_wR_factor_ref     0.0450
_refine_ls_goodness_of_fit_ref     1.146
_refine_ls_restrained_S_all     1.146
_refine_ls_number_reflns     536
_refine_ls_number_parameters     35
_refine_ls_number_restraints     0
_refine_ls_hydrogen_treatment     refall
_refine_ls_weighting_scheme     calc
_refine_ls_weighting_details
         'calc w=1/[\s^2^(Fo^2^)+(0.0131P)^2^+0.5886P] where P=(Fo^2^+2Fc^2^)/3'
_atom_sites_solution_hydrogens     difmap
_atom_sites_solution_primary     direct
_atom_sites_solution_secondary     difmap
_refine_ls_shift/su_max     0.000
_refine_ls_shift/su_mean     0.000
_refine_diff_density_max     0.401
_refine_diff_density_min     -0.418
_refine_ls_extinction_method     none
_refine_ls_extinction_coef     ?
loop_
    _atom_type_symbol
    _atom_type_description
    _atom_type_scat_dispersion_real
    _atom_type_scat_dispersion_imag
    _atom_type_scat_source
    'O' 'O' 0.0106 0.0060
                         'International Tables Vol C Tables 4.2.6.8 and 6.1.1.4'
    'H' 'H' 0.0000 0.0000
                         'International Tables Vol C Tables 4.2.6.8 and 6.1.1.4'
    'S' 'S' 0.1246 0.1234
                         'International Tables Vol C Tables 4.2.6.8 and 6.1.1.4'
    'Ca' 'Ca' 0.2262 0.3064
                         'International Tables Vol C Tables 4.2.6.8 and 6.1.1.4'
    'Ge' 'Ge' 0.1547 1.8001
                         'International Tables Vol C Tables 4.2.6.8 and 6.1.1.4'
_computing_data_collection     'APEX2 (Bruker, 2004)'
_computing_cell_refinement     'SAINT (Bruker, 2005)'
_computing_data_reduction     'SAINT (Bruker, 2005)'
_computing_structure_solution     'SHELXS97 (Sheldrick, 2008)'
_computing_structure_refinement     'SHELXL97 (Sheldrick, 2008)'
_computing_molecular_graphics     'XtalDraw (Downs & Hall-Wallace, 2003)'
_computing_publication_material     'SHELXL97 (Sheldrick, 2008)'
loop_
    _atom_site_type_symbol
    _atom_site_label
    _atom_site_fract_x
    _atom_site_fract_y
    _atom_site_fract_z
    _atom_site_U_iso_or_equiv
    _atom_site_adp_type
    _atom_site_calc_flag
    _atom_site_refinement_flags
    _atom_site_occupancy
    _atom_site_symmetry_multiplicity
    _atom_site_disorder_assembly
    _atom_site_disorder_group
    Ge Ge 0.0000 0.0000 0.0000 0.00762(11) Uani d S 1 12 . .
    Ca Ca 0.30387(8) 0.15193(4) 0.2500 0.01107(12) Uani d S 1 4 . .
    S S 0.3333 0.6667 0.52599(7) 0.00963(16) Uani d S 1 6 . .
    O O1 0.3333 0.6667 0.1106(2) 0.0167(5) Uani d S 1 6 . .
    O O2 0.4786(2) 0.23930(11) 0.06925(14) 0.0190(3) Uani d S 1 2 . .
    O O3 0.10006(10) 0.2001(2) 0.10982(13) 0.0106(3) Uani d S 1 2 . .
    O O4 0.50772(16) 0.49228(16) 0.7500 0.0190(5) Uani d S 1 4 . .
    H H1 0.142(2) 0.284(4) 0.075(2) 0.028(8) Uiso d S 1 2 . .
    H H2 0.543(2) 0.457(2) 0.695(3) 0.051(11) Uiso d S 1 2 . .
loop_
    _atom_site_aniso_label
    _atom_site_aniso_U_11
    _atom_site_aniso_U_22
    _atom_site_aniso_U_33
    _atom_site_aniso_U_12
    _atom_site_aniso_U_13
    _atom_site_aniso_U_23
    Ge 0.00878(15) 0.00878(15) 0.0053(2) 0.00439(7) 0.000 0.000
    Ca 0.0098(3) 0.0131(2) 0.0091(2) 0.00491(13) 0.000 0.000
    S 0.0108(2) 0.0108(2) 0.0073(3) 0.00538(11) 0.000 0.000
    O1 0.0217(9) 0.0217(9) 0.0067(11) 0.0109(4) 0.000 0.000
    O2 0.0114(7) 0.0243(7) 0.0169(7) 0.0057(4) 0.0039(6) 0.0020(3)
    O3 0.0131(5) 0.0086(7) 0.0087(6) 0.0043(3) -0.0004(3) -0.0008(5)
    O4 0.0239(9) 0.0239(9) 0.0143(10) 0.0158(10) 0.000 0.000
_geom_special_details
;
 All esds (except the esd in the dihedral angle between two l.s. planes)
 are estimated using the full covariance matrix.  The cell esds are taken
 into account individually in the estimation of esds in distances, angles
 and torsion angles; correlations between esds in cell parameters are only
 used when they are defined by crystal symmetry.  An approximate (isotropic)
 treatment of cell esds is used for estimating esds involving l.s. planes.
;
loop_
    _geom_bond_atom_site_label_1
    _geom_bond_atom_site_label_2
    _geom_bond_site_symmetry_2
    _geom_bond_distance
    _geom_bond_publ_flag
    Ge O3 . 1.8949(14) ?
    Ge O3 13 1.8949(14) ?
    Ge O3 15 1.8949(14) ?
    Ge O3 3 1.8949(14) ?
    Ge O3 14 1.8949(14) ?
    Ge O3 2 1.8949(14) ?
    Ca O2 . 2.3404(15) ?
    Ca O2 16_556 2.3404(15) ?
    Ca O3 . 2.4890(9) ?
    Ca O3 16_556 2.4890(9) ?
    Ca O3 3 2.4890(9) ?
    Ca O3 18_556 2.4890(9) ?
    Ca O4 13_666 2.6284(12) ?
    Ca O4 14_556 2.6284(12) ?
    S O2 5_565 1.4651(16) ?
    S O2 4_665 1.4651(16) ?
    S O2 6 1.4651(16) ?
    S O1 16_556 1.475(3) ?
    O3 H1 . 0.73(3) ?
    O4 H2 . 0.79(3) ?
loop_
    _geom_angle_atom_site_label_1
    _geom_angle_atom_site_label_2
    _geom_angle_atom_site_label_3
    _geom_angle_site_symmetry_1
    _geom_angle_site_symmetry_3
    _geom_angle
    _geom_angle_publ_flag
    O3 Ge O3 . 13 180.0 ?
    O3 Ge O3 . 15 95.05(6) ?
    O3 Ge O3 13 15 84.95(6) ?
    O3 Ge O3 . 3 84.95(6) ?
    O3 Ge O3 13 3 95.05(6) ?
    O3 Ge O3 15 3 180.00(10) ?
    O3 Ge O3 . 14 95.05(6) ?
    O3 Ge O3 13 14 84.95(6) ?
    O3 Ge O3 15 14 84.95(6) ?
    O3 Ge O3 3 14 95.05(6) ?
    O3 Ge O3 . 2 84.95(6) ?
    O3 Ge O3 13 2 95.05(6) ?
    O3 Ge O3 15 2 95.05(6) ?
    O3 Ge O3 3 2 84.95(6) ?
    O3 Ge O3 14 2 180.00(14) ?
    O2 Ca O2 . 16_556 113.10(8) ?
    O2 Ca O3 . . 79.95(4) ?
    O2 Ca O3 16_556 . 147.24(3) ?
    O2 Ca O3 . 16_556 147.24(3) ?
    O2 Ca O3 16_556 16_556 79.95(4) ?
    O3 Ca O3 . 16_556 74.96(5) ?
    O2 Ca O3 . 3 79.95(4) ?
    O2 Ca O3 16_556 3 147.24(3) ?
    O3 Ca O3 . 3 61.87(7) ?
    O3 Ca O3 16_556 3 105.61(6) ?
    O2 Ca O3 . 18_556 147.24(3) ?
    O2 Ca O3 16_556 18_556 79.95(4) ?
    O3 Ca O3 . 18_556 105.61(6) ?
    O3 Ca O3 16_556 18_556 61.87(7) ?
    O3 Ca O3 3 18_556 74.96(5) ?
    O2 Ca O4 . 13_666 73.04(3) ?
    O2 Ca O4 16_556 13_666 73.04(3) ?
    O3 Ca O4 . 13_666 83.33(5) ?
    O3 Ca O4 16_556 13_666 83.33(5) ?
    O3 Ca O4 3 13_666 139.12(3) ?
    O3 Ca O4 18_556 13_666 139.12(3) ?
    O2 Ca O4 . 14_556 73.04(3) ?
    O2 Ca O4 16_556 14_556 73.04(3) ?
    O3 Ca O4 . 14_556 139.12(3) ?
    O3 Ca O4 16_556 14_556 139.12(3) ?
    O3 Ca O4 3 14_556 83.33(5) ?
    O3 Ca O4 18_556 14_556 83.33(5) ?
    O4 Ca O4 13_666 14_556 116.09(10) ?
    O2 Ca Ge . . 73.16(4) ?
    O2 S O2 5_565 4_665 110.32(7) ?
    O2 S O2 5_565 6 110.32(7) ?
    O2 S O2 4_665 6 110.32(7) ?
    O2 S O1 5_565 16_556 108.61(7) ?
    O2 S O1 4_665 16_556 108.60(7) ?
    O2 S O1 6 16_556 108.60(7) ?
loop_
    _geom_hbond_atom_site_label_D
    _geom_hbond_atom_site_label_H
    _geom_hbond_atom_site_label_A
    _geom_hbond_site_symmetry_A
    _geom_hbond_distance_DH
    _geom_hbond_distance_HA
    _geom_hbond_distance_DA
    _geom_hbond_angle_DHA
    O3 H1 O2 7 0.73(3) 2.12(3) 2.823(2) 164(3)
    O4 H2 O1 5 0.79(3) 2.04(3) 2.789(2) 158(3)
_iucr_refine_instructions_details
;
;
data_global
_journal_date_recd_electronic     2012-11-27
_journal_date_accepted     2012-12-14
_journal_name_full     'Acta Crystallographica, Section E'
_journal_year     2013
_journal_volume     69
_journal_issue      2
_journal_page_first     i6
_journal_page_last     i6
_journal_paper_category     QI
_journal_paper_doi     10.1107/S1600536812050945
_journal_coeditor_code     BR2217
_publ_contact_author_name     Origlieri
_publ_contact_author_address
;
Department of Geosciences
University of Arizona
Tucson, AZ 85721
USA
;
_publ_contact_author_email     moriglie@email.arizona.edu
_publ_contact_author_fax     ?
_publ_contact_author_phone     ?
_publ_section_title
;
Schaurteite, Ca~3~Ge(SO~4~)~2~(OH)~6~.3H~2~O
;
loop_
    _publ_author_name
    _publ_author_footnote
    _publ_author_address
    'Origlieri, Marcus J.' .
;
Department of Geosciences
University of Arizona
Tucson, AZ 85721
USA
;
    'Downs, Robert T.' .
;
Department of Geosciences
University of Arizona
Tucson, AZ 85721
USA
;
