# Supplementary material for: Schaurteite, Ca3Ge(SO4)2(OH)6·3H2O
Source: Acta Crystallogr Sect E Struct Rep Online. 2013 Jan 12;69(Pt 2):i6. doi: 10.1107/S1600536812050945 (PMC3569170; doi:10.1107/S1600536812050945)
Supplement: Supplementary file 2 [file e-69-000i6-Isup2.hkl]

# 
# h,k,l, Fc-squared, Fo-squared, sigma(Fo-squared) and status flag 
# 
data_I
_shelx_title ' Schaurteite in P6(3)/mmc' 
_shelx_refln_list_code          4 
_shelx_F_calc_maximum      177.63 
_exptl_crystal_F_000       544.00 
_reflns_d_resolution_high  0.6498 
 
loop_ 
 _symmetry_equiv_pos_as_xyz 
 'x, y, z' 
 '-y, x-y, z' 
 '-x+y, -x, z' 
 '-x, -y, z+1/2' 
 'y, -x+y, z+1/2' 
 'x-y, x, z+1/2' 
 'y, x, -z' 
 'x-y, -y, -z' 
 '-x, -x+y, -z' 
 '-y, -x, -z+1/2' 
 '-x+y, y, -z+1/2' 
 'x, x-y, -z+1/2' 
 '-x, -y, -z' 
 'y, -x+y, -z' 
 'x-y, x, -z' 
 'x, y, -z-1/2' 
 '-y, x-y, -z-1/2' 
 '-x+y, -x, -z-1/2' 
 '-y, -x, z' 
 '-x+y, y, z' 
 'x, x-y, z' 
 'y, x, z-1/2' 
 'x-y, -y, z-1/2' 
 '-x, -x+y, z-1/2' 
 
_cell_length_a     8.5226 
_cell_length_b     8.5226 
_cell_length_c    10.8005 
_cell_angle_alpha  90.000 
_cell_angle_beta   90.000 
_cell_angle_gamma 120.000 
 
_shelx_F_squared_multiplier     1.000 
 
loop_ 
 _refln_index_h 
 _refln_index_k 
 _refln_index_l 
 _refln_F_squared_calc 
 _refln_F_squared_meas 
 _refln_F_squared_sigma 
 _refln_observed_status 
   0   1   0     4127.59     4048.31     26.12 o 
  -1   2   0    13805.68    13348.93     93.63 o 
   0   2   0      402.06      496.94      6.64 o 
  -1   3   0       56.88       67.55      4.17 o 
   0   3   0      108.20       71.57      4.98 o 
  -2   4   0    31553.38    30051.84    213.50 o 
  -1   4   0      108.85      176.74      5.52 o 
   0   4   0     1003.60     1056.39     14.21 o 
  -2   5   0     4903.33     4850.20     32.01 o 
  -1   5   0     2855.07     2845.74     20.81 o 
   0   5   0      540.26      580.63     13.76 o 
  -3   6   0    15857.37    15819.56    127.52 o 
  -2   6   0      430.37      398.39      9.81 o 
  -1   6   0        8.12        8.65      5.76 o 
   0   6   0     9348.67     9379.15     88.66 o 
  -3   7   0       75.14       70.50     10.34 o 
  -2   7   0     3886.77     3870.38     34.03 o 
  -1   7   0     1470.26     1402.94     19.96 o 
   0   7   0      632.67      693.43     30.49 o 
  -4   8   0    16053.76    16013.52    241.08 o 
  -3   8   0      257.97      285.12     16.06 o 
  -2   8   0        8.15       -0.50      9.02 o 
  -1   8   0     1427.58     1431.24     33.12 o 
   0   8   0      481.85      449.34     45.87 o 
  -4   9   0     1383.00     1402.74     32.42 o 
  -3   9   0     1029.86     1036.36     28.42 o 
  -2   9   0      168.21      174.62     15.11 o 
  -1   9   0        5.06       -4.14     17.97 o 
   0   9   0     1571.57     1682.85     73.15 o 
  -5  10   0     1564.69     1566.91     53.20 o 
  -4  10   0       10.25        1.21     13.96 o 
  -3  10   0       35.24       54.02     13.09 o 
  -2  10   0     3177.66     3163.08     59.92 o 
  -1  10   0      359.13      390.19     29.46 o 
   0  10   0      220.01      236.77     45.52 o 
  -5  11   0        5.16       10.09     17.95 o 
  -4  11   0      256.11      291.93     20.28 o 
  -3  11   0      167.62      170.41     20.51 o 
  -2  11   0     1431.50     1461.34     52.74 o 
  -1  11   0     2518.31     2499.46    100.20 o 
   0  11   0        7.23      -19.54     43.47 o 
  -6  12   0     2554.31     2555.85    109.87 o 
  -5  12   0       24.62       31.99     27.41 o 
  -4  12   0       76.53       79.45     30.89 o 
  -3  12   0     1282.54     1392.54     48.95 o 
  -2  12   0      134.27      120.70     47.91 o 
  -6  13   0     1030.34      970.48     54.23 o 
  -5  13   0      866.40      902.02    159.69 o 
   0   1   1      814.68      807.39      4.79 o 
   0   2   1     4626.45     4776.53     21.60 o 
  -1   3   1      231.34      189.26      3.23 o 
   0   3   1     1269.55     1363.52     10.47 o 
  -1   4   1      146.47      138.34      3.81 o 
   0   4   1     5840.40     5906.83     32.11 o 
  -2   5   1       65.28       65.34      3.92 o 
  -1   5   1     1082.82     1133.14      9.31 o 
   0   5   1     1200.90     1218.05     13.81 o 
  -2   6   1     1237.11     1275.07     11.20 o 
  -1   6   1      335.11      346.46      6.57 o 
   0   6   1      334.33      332.22     10.14 o 
  -3   7   1     1411.01     1420.89     15.15 o 
  -2   7   1     1009.37     1009.68     12.23 o 
  -1   7   1      237.37      248.51      7.72 o 
   0   7   1        0.11       -2.67      9.82 o 
  -3   8   1       11.42        3.23      6.58 o 
  -2   8   1      457.80      461.39     10.64 o 
  -1   8   1        1.05       15.73      8.77 o 
   0   8   1      533.99      576.21     22.98 o 
  -4   9   1       55.44       46.01      9.65 o 
  -3   9   1      749.30      764.98     14.95 o 
  -2   9   1     1106.92     1125.81     18.98 o 
  -1   9   1       84.89       94.91     13.20 o 
   0   9   1      561.45      589.33     33.78 o 
  -4  10   1       77.42       86.98     10.74 o 
  -3  10   1      105.29       96.14     10.16 o 
  -2  10   1      119.84      115.64     14.68 o 
  -1  10   1       42.40       39.91     15.43 o 
   0  10   1        0.94      -24.46     24.46 o 
  -5  11   1      246.71      257.76     14.59 o 
  -4  11   1       92.27       88.65     12.67 o 
  -3  11   1       30.49       24.82     12.86 o 
  -2  11   1        1.82        2.59     16.99 o 
  -1  11   1       62.88       81.18     22.09 o 
   0  11   1      719.50      759.91     51.06 o 
  -5  12   1       77.66       84.30     16.95 o 
  -4  12   1        7.43        3.41     15.96 o 
  -3  12   1        0.97      -16.96     17.58 o 
  -2  12   1       47.77       17.46     26.29 o 
  -6  13   1        2.03       -1.67     22.01 o 
   0   0   2     1689.17     1769.68     23.74 o 
   0   1   2      226.96      202.93      3.64 o 
  -1   2   2    25190.71    24391.58     93.95 o 
   0   2   2      216.46      199.74      4.18 o 
  -1   3   2     3246.10     3381.20     13.00 o 
   0   3   2    11326.72    11001.61     48.85 o 
  -2   4   2      339.30      366.83      7.26 o 
  -1   4   2       13.14        9.13      2.76 o 
   0   4   2     3113.40     3149.78     19.58 o 
  -2   5   2       12.87        4.87      4.00 o 
  -1   5   2     8189.84     8141.74     32.26 o 
   0   5   2     1753.67     1655.48     16.07 o 
  -3   6   2     9935.09     9855.76     62.21 o 
  -2   6   2      648.67      638.67      8.21 o 
  -1   6   2      775.74      796.80      9.24 o 
   0   6   2       47.40       65.35      6.82 o 
  -3   7   2     1212.91     1212.70     15.39 o 
  -2   7   2     7713.65     7648.12     41.93 o 
  -1   7   2      113.14      102.92      6.38 o 
   0   7   2      565.11      547.62     16.62 o 
  -4   8   2      941.30      927.23     22.33 o 
  -3   8   2      205.51      199.55      9.22 o 
  -2   8   2      351.52      370.55     10.08 o 
  -1   8   2     2035.16     2011.34     29.15 o 
   0   8   2      455.52      423.67     19.07 o 
  -4   9   2      112.01      103.46     10.51 o 
  -3   9   2     2825.82     2759.68     29.07 o 
  -2   9   2      986.45      947.90     20.98 o 
  -1   9   2      710.93      745.09     21.68 o 
   0   9   2     3495.78     3698.14     77.00 o 
  -5  10   2     1014.50     1004.46     30.34 o 
  -4  10   2       93.39       92.67     10.90 o 
  -3  10   2      717.75      718.86     16.90 o 
  -2  10   2      406.26      394.56     17.59 o 
  -1  10   2       37.60       30.57     16.04 o 
   0  10   2      217.66      271.21     33.75 o 
  -5  11   2      831.51      833.71     20.82 o 
  -4  11   2     1902.39     1970.91     31.46 o 
  -3  11   2       54.76       44.72     14.03 o 
  -2  11   2      163.97      136.74     20.64 o 
  -1  11   2     1284.72     1333.25     43.97 o 
   0  11   2      442.39      502.07     53.40 o 
  -6  12   2      518.09      530.87     34.32 o 
  -5  12   2      164.34      176.66     20.77 o 
  -4  12   2      185.20      173.87     18.09 o 
  -3  12   2      425.53      424.18     27.05 o 
  -2  12   2       17.61       10.13     25.75 o 
  -6  13   2       66.49       54.90     21.71 o 
   0   1   3      467.87      477.78      5.89 o 
   0   2   3     8598.74     8341.18     36.16 o 
  -1   3   3     3833.89     3988.89     14.80 o 
   0   3   3    10714.33    10964.55     47.63 o 
  -1   4   3       73.24       93.12      3.24 o 
   0   4   3      649.12      633.81      9.36 o 
  -2   5   3       23.12       10.43      3.81 o 
  -1   5   3      102.90      123.65      4.33 o 
   0   5   3     2499.53     2500.32     19.29 o 
  -2   6   3     2582.50     2589.18     16.18 o 
  -1   6   3        6.66        4.72      4.33 o 
   0   6   3     1034.22      960.23     14.44 o 
  -3   7   3       33.77       41.34      6.39 o 
  -2   7   3      222.91      244.61      8.51 o 
  -1   7   3        3.11        3.99      6.09 o 
   0   7   3       83.14       80.23     10.19 o 
  -3   8   3      414.55      406.93     11.09 o 
  -2   8   3      449.59      431.77     11.93 o 
  -1   8   3      636.82      606.18     16.45 o 
   0   8   3      213.28      211.52     19.05 o 
  -4   9   3       56.41       53.07      9.95 o 
  -3   9   3        5.09        1.55      9.12 o 
  -2   9   3      594.45      625.36     15.82 o 
  -1   9   3      101.88       83.41     13.86 o 
   0   9   3      453.11      455.06     29.61 o 
  -4  10   3      357.16      358.09     14.47 o 
  -3  10   3       38.79       18.40     10.39 o 
  -2  10   3       77.82       51.01     12.10 o 
  -1  10   3      281.61      304.08     20.91 o 
   0  10   3      255.03      256.10     35.25 o 
  -5  11   3      465.54      476.35     18.02 o 
  -4  11   3     1253.79     1239.85     26.43 o 
  -3  11   3       82.72       82.89     15.81 o 
  -2  11   3      112.85      111.91     26.14 o 
  -1  11   3       76.18       51.04     22.56 o 
   0  11   3      155.65       73.74     42.49 o 
  -5  12   3      141.28      124.78     19.71 o 
  -4  12   3       61.38       59.17     16.78 o 
  -3  12   3       39.40       50.16     22.37 o 
  -2  12   3       41.20       18.91     32.65 o 
   0   0   4    12477.56    11707.55    137.63 o 
   0   1   4      367.43      332.42      5.97 o 
  -1   2   4      358.92      272.38      5.74 o 
   0   2   4     1577.11     1616.22     12.08 o 
  -1   3   4     1614.90     1660.41      9.01 o 
   0   3   4     2592.58     2590.46     15.93 o 
  -2   4   4    21851.76    21900.86     98.53 o 
  -1   4   4     3505.49     3513.50     14.97 o 
   0   4   4     1221.56     1200.94     12.13 o 
  -2   5   4     2324.26     2374.37     13.28 o 
  -1   5   4     1275.44     1313.24     10.34 o 
   0   5   4      373.48      361.13      8.45 o 
  -3   6   4       91.60       88.52      8.02 o 
  -2   6   4       62.52       59.70      5.62 o 
  -1   6   4      396.68      399.42      7.43 o 
   0   6   4     9850.57     9778.65     67.95 o 
  -3   7   4      160.67      163.98      8.30 o 
  -2   7   4      227.28      247.36      8.95 o 
  -1   7   4     1864.19     1833.68     19.70 o 
   0   7   4     3981.70     3953.54     57.71 o 
  -4   8   4     3534.45     3659.05     43.26 o 
  -3   8   4      292.65      280.61     11.53 o 
  -2   8   4      400.02      388.97     11.63 o 
  -1   8   4     1775.63     1769.64     23.07 o 
   0   8   4      289.81      315.49     19.52 o 
  -4   9   4     2085.60     2103.65     26.75 o 
  -3   9   4      987.51      961.74     18.98 o 
  -2   9   4       25.76       34.50      9.51 o 
  -1   9   4        8.86        4.10     11.97 o 
   0   9   4       35.05        9.27     21.51 o 
  -5  10   4     1829.00     1856.32     38.50 o 
  -4  10   4      509.32      510.21     16.08 o 
  -3  10   4      156.17      160.66     12.32 o 
  -2  10   4     2160.33     2134.53     35.55 o 
  -1  10   4       96.42       92.51     16.42 o 
   0  10   4       16.29       -7.94     31.28 o 
  -5  11   4        4.61       -7.54     12.57 o 
  -4  11   4      416.63      423.70     20.19 o 
  -3  11   4      924.91      975.03     28.50 o 
  -2  11   4     1105.38     1120.53     37.06 o 
  -1  11   4      263.28      332.13     28.80 o 
   0  11   4       65.24       29.32    107.92 o 
  -6  12   4      798.24      801.95     43.44 o 
  -5  12   4       28.43       37.57     18.59 o 
  -4  12   4      105.69      129.71     18.92 o 
  -3  12   4     1093.29     1210.01     47.86 o 
   0   1   5     5621.73     5797.04     30.85 o 
   0   2   5     1960.94     1969.62     14.00 o 
  -1   3   5     3281.59     3260.93     13.99 o 
   0   3   5        7.21        3.49      4.87 o 
  -1   4   5       15.33       10.25      3.61 o 
   0   4   5      125.90      126.96      6.13 o 
  -2   5   5      838.75      811.95      8.26 o 
  -1   5   5      506.19      547.79      7.68 o 
   0   5   5     2128.70     2112.44     20.95 o 
  -2   6   5       24.20       23.49      5.40 o 
  -1   6   5      675.29      665.50     10.57 o 
   0   6   5        6.50        3.34      8.24 o 
  -3   7   5     3236.08     3192.76     25.63 o 
  -2   7   5      655.88      635.47     13.07 o 
  -1   7   5      340.56      349.58      9.81 o 
   0   7   5       31.09       41.17     12.10 o 
  -3   8   5      330.71      327.27     12.40 o 
  -2   8   5       35.89       23.79      8.87 o 
  -1   8   5        9.74       15.80      9.37 o 
   0   8   5        0.82      -14.04     14.04 o 
  -4   9   5      176.00      170.56     12.53 o 
  -3   9   5      280.21      288.08     13.36 o 
  -2   9   5     1218.29     1203.77     21.26 o 
  -1   9   5      433.91      421.45     17.78 o 
   0   9   5      475.92      426.83     33.03 o 
  -4  10   5       98.10      104.30     12.26 o 
  -3  10   5      204.25      202.75     13.37 o 
  -2  10   5       35.64       28.93     16.46 o 
  -1  10   5       17.24       10.81     16.83 o 
   0  10   5      137.12      150.11     32.50 o 
  -5  11   5      800.26      829.60     25.34 o 
  -4  11   5      199.57      162.17     17.55 o 
  -3  11   5        7.19       31.58     16.75 o 
  -2  11   5       97.45       56.85     20.63 o 
  -1  11   5       73.29       72.82     24.31 o 
  -5  12   5        3.69       10.90     15.82 o 
  -4  12   5       36.24       43.74     16.94 o 
  -3  12   5       26.27       46.40     23.42 o 
   0   0   6    11926.44    12590.85    153.35 o 
   0   1   6      404.34      440.50      8.27 o 
  -1   2   6     5194.22     5017.90     27.54 o 
   0   2   6     3951.54     3881.51     23.12 o 
  -1   3   6     1384.27     1399.94      9.73 o 
   0   3   6    10404.47    10328.96     50.97 o 
  -2   4   6       51.29       41.70      5.45 o 
  -1   4   6     1716.72     1775.81     11.95 o 
   0   4   6      581.51      585.91     11.09 o 
  -2   5   6       34.56       34.46      4.59 o 
  -1   5   6     4551.24     4623.59     24.39 o 
   0   5   6     2733.86     2705.25     30.50 o 
  -3   6   6      617.66      648.14     15.41 o 
  -2   6   6      939.40      936.58     12.57 o 
  -1   6   6     1340.44     1367.90     16.66 o 
   0   6   6      109.59      100.18     10.72 o 
  -3   7   6     1372.27     1354.01     18.56 o 
  -2   7   6     2166.86     2195.95     23.04 o 
  -1   7   6        7.13       -3.79      6.69 o 
   0   7   6       17.63       14.71     11.02 o 
  -4   8   6      173.10      125.80     14.66 o 
  -3   8   6      444.36      432.97     13.97 o 
  -2   8   6      950.70      903.98     16.96 o 
  -1   8   6     1821.77     1819.20     28.12 o 
   0   8   6      108.83       97.70     15.98 o 
  -4   9   6       23.09        9.11     11.37 o 
  -3   9   6     1938.59     2006.09     33.53 o 
  -2   9   6     1278.61     1265.57     22.94 o 
  -1   9   6      730.07      698.18     21.53 o 
   0   9   6     1209.02     1183.51     45.56 o 
  -5  10   6      875.23      938.27     32.88 o 
  -4  10   6      542.95      578.20     18.56 o 
  -3  10   6      349.89      320.95     16.95 o 
  -2  10   6      162.54      147.47     17.72 o 
  -1  10   6       73.91       36.35     16.93 o 
   0  10   6      163.34      110.38     35.65 o 
  -5  11   6      535.23      562.57     24.50 o 
  -4  11   6     1743.14     1769.81     38.82 o 
  -3  11   6       53.08       49.20     18.24 o 
  -2  11   6      165.90      177.25     22.33 o 
  -1  11   6      111.34      168.41     74.69 o 
  -6  12   6       96.59       67.77     24.59 o 
  -5  12   6      265.67      243.59     21.19 o 
  -4  12   6      123.04      133.70     22.76 o 
   0   1   7      865.06      897.76     12.06 o 
   0   2   7     4485.73     4630.57     27.81 o 
  -1   3   7      564.14      579.37      7.34 o 
   0   3   7       68.79       72.02      7.00 o 
  -1   4   7        7.22        6.02      4.89 o 
   0   4   7     7661.64     7691.28     51.04 o 
  -2   5   7     1194.40     1157.30     12.84 o 
  -1   5   7      453.89      467.19      9.55 o 
   0   5   7       15.54       -3.86      9.30 o 
  -2   6   7     3135.92     3138.48     23.97 o 
  -1   6   7       37.48       31.66      7.76 o 
   0   6   7      140.76      162.07     12.29 o 
  -3   7   7        1.48       -5.04      7.31 o 
  -2   7   7      641.80      666.41     14.23 o 
  -1   7   7     1495.74     1490.42     20.12 o 
   0   7   7       50.65       60.26     13.26 o 
  -3   8   7      398.57      378.57     15.02 o 
  -2   8   7     1316.63     1333.78     24.87 o 
  -1   8   7        2.21       -0.11      8.79 o 
   0   8   7     1534.82     1471.69     36.49 o 
  -4   9   7      735.08      772.48     21.46 o 
  -3   9   7      572.82      578.89     18.04 o 
  -2   9   7      249.26      278.99     13.98 o 
  -1   9   7       66.50       69.15     14.49 o 
   0   9   7      435.02      409.31     39.65 o 
  -4  10   7      255.81      244.49     17.14 o 
  -3  10   7      831.38      844.26     27.82 o 
  -2  10   7       76.56       67.65     17.16 o 
  -1  10   7      447.59      473.06     26.20 o 
   0  10   7      330.10      347.64     44.23 o 
  -5  11   7        1.16      -13.86     16.38 o 
  -4  11   7       95.60       81.49     18.81 o 
  -3  11   7      197.12      186.94     22.37 o 
  -2  11   7      253.50      239.57     33.43 o 
   0   0   8    14561.75    14169.25    168.31 o 
   0   1   8     4075.74     4112.84     27.26 o 
  -1   2   8      852.03      810.53     12.62 o 
   0   2   8      641.97      642.68     11.93 o 
  -1   3   8       10.81        8.47      5.14 o 
   0   3   8      816.61      829.09     14.62 o 
  -2   4   8    10806.83    10733.81     66.91 o 
  -1   4   8     1124.18     1140.55     13.64 o 
   0   4   8      151.48      146.36     11.10 o 
  -2   5   8     2207.54     2225.75     19.67 o 
  -1   5   8      840.40      847.73     13.64 o 
   0   5   8       18.51       21.87     11.25 o 
  -3   6   8     1031.78     1042.04     23.10 o 
  -2   6   8      890.39      905.35     16.30 o 
  -1   6   8      227.33      227.75      9.78 o 
   0   6   8     4721.21     4745.75     52.02 o 
  -3   7   8      710.82      671.49     15.55 o 
  -2   7   8      279.77      307.02     12.34 o 
  -1   7   8      338.45      323.67     12.08 o 
   0   7   8     1980.66     1909.55     37.89 o 
  -4   8   8     3090.35     3058.84     56.83 o 
  -3   8   8      628.48      622.35     17.80 o 
  -2   8   8      156.76      142.19     10.60 o 
  -1   8   8      779.59      766.43     16.78 o 
   0   8   8       52.79       64.75     16.17 o 
  -4   9   8     1244.12     1228.20     28.63 o 
  -3   9   8      306.42      325.69     15.92 o 
  -2   9   8       16.84       26.55     12.73 o 
  -1   9   8       29.79       67.30     16.14 o 
   0   9   8      190.32      141.69     27.00 o 
  -5  10   8      813.99      784.29     40.94 o 
  -4  10   8      138.75      151.34     20.00 o 
  -3  10   8       38.33       22.76     17.29 o 
  -2  10   8     1412.30     1337.50     39.68 o 
  -1  10   8      659.17      697.09     32.51 o 
  -5  11   8       27.36        7.23     18.20 o 
  -4  11   8      136.48      105.61     20.24 o 
  -3  11   8      646.53      647.67     36.05 o 
   0   1   9      577.76      622.75     12.30 o 
   0   2   9      247.42      263.59     10.66 o 
  -1   3   9     2038.43     2043.78     18.76 o 
   0   3   9      834.08      813.17     18.54 o 
  -1   4   9     1340.16     1324.42     17.16 o 
   0   4   9       94.77       91.58     12.89 o 
  -2   5   9      375.66      370.69     11.25 o 
  -1   5   9       26.40       30.96      8.23 o 
   0   5   9     2669.58     2644.63     37.20 o 
  -2   6   9       99.11       98.18      8.60 o 
  -1   6   9      786.90      820.95     16.37 o 
   0   6   9       56.61       50.94     12.18 o 
  -3   7   9      926.60      913.85     19.60 o 
  -2   7   9      288.95      323.30     13.07 o 
  -1   7   9      161.92      137.89     11.07 o 
   0   7   9      398.64      399.18     20.72 o 
  -3   8   9       74.37       52.71     11.38 o 
  -2   8   9        3.30       -0.54      9.57 o 
  -1   8   9      150.10      134.97     13.55 o 
   0   8   9        1.28       10.36     19.12 o 
  -4   9   9       85.16       76.59     15.51 o 
  -3   9   9      126.00      121.68     15.93 o 
  -2   9   9     1544.54     1455.71     47.18 o 
  -1   9   9      571.61      571.56     30.72 o 
   0   9   9      319.60      308.96     37.97 o 
  -4  10   9       34.15      -15.73     17.93 o 
  -3  10   9      146.15      121.58     21.04 o 
  -2  10   9        0.19      -17.51     19.60 o 
  -1  10   9        9.72       34.67     36.62 o 
  -5  11   9      815.16      790.43     40.38 o 
   0   0  10       46.31       82.29     25.48 o 
   0   1  10     1282.97     1306.18     22.73 o 
  -1   2  10     3014.31     3101.06     34.05 o 
   0   2  10     1575.39     1637.07     25.36 o 
  -1   3  10      509.27      537.55     12.70 o 
   0   3  10     2093.18     2062.39     34.32 o 
  -2   4  10      245.12      248.05     16.42 o 
  -1   4  10      275.26      283.52     11.53 o 
   0   4  10      440.99      462.02     18.78 o 
  -2   5  10       89.87       66.70     10.75 o 
  -1   5  10     1668.58     1662.46     23.08 o 
   0   5  10      961.39     1032.64     26.76 o 
  -3   6  10     1884.85     1875.25     33.98 o 
  -2   6  10     1447.89     1449.22     20.95 o 
  -1   6  10      774.50      756.63     16.26 o 
   0   6  10       83.48       83.16     14.72 o 
  -3   7  10     2220.82     2183.74     34.60 o 
  -2   7  10     1680.21     1662.95     25.63 o 
  -1   7  10        5.34        4.11     10.16 o 
   0   7  10       81.99       80.60     18.18 o 
  -4   8  10        8.71       11.55     17.20 o 
  -3   8  10      494.65      483.76     18.39 o 
  -2   8  10      440.19      447.78     17.74 o 
  -1   8  10      405.79      402.31     21.69 o 
   0   8  10      219.57      251.99     33.97 o 
  -4   9  10       29.35       32.88     17.55 o 
  -3   9  10      591.03      624.30     27.33 o 
  -2   9  10      706.68      667.98     27.47 o 
  -1   9  10      690.08      650.50     29.56 o 
   0   9  10     1187.03     1140.30     72.07 o 
  -5  10  10      143.41      131.98     30.89 o 
  -4  10  10      158.75      149.31     23.40 o 
  -3  10  10      188.65      213.00     29.83 o 
   0   1  11       74.54       70.96     12.84 o 
   0   2  11     3514.70     3622.52     46.66 o 
  -1   3  11       91.57       70.77     10.71 o 
   0   3  11      234.72      233.50     17.49 o 
  -1   4  11      923.55      930.64     19.79 o 
   0   4  11      691.04      745.61     25.56 o 
  -2   5  11       30.35       29.48     10.85 o 
  -1   5  11      128.04      121.46     12.11 o 
   0   5  11       32.77       24.08     15.74 o 
  -2   6  11      835.69      845.71     18.91 o 
  -1   6  11       97.01       92.50     11.47 o 
   0   6  11       34.63       22.76     15.64 o 
  -3   7  11      253.86      228.50     15.52 o 
  -2   7  11      281.28      278.77     15.82 o 
  -1   7  11        8.53       10.18     13.30 o 
   0   7  11     1055.51      965.44     42.90 o 
  -3   8  11       94.61       77.81     17.06 o 
  -2   8  11      658.42      635.37     30.18 o 
  -1   8  11       31.09       30.96     19.70 o 
   0   8  11      283.31      242.34     49.06 o 
  -4   9  11       46.00       83.82     22.01 o 
  -3   9  11       58.46       37.21     20.83 o 
  -2   9  11       16.30       26.85     20.15 o 
   0   0  12     3816.94     3943.31    122.24 o 
   0   1  12     1020.43     1058.30     30.96 o 
  -1   2  12        6.48        0.80     16.62 o 
   0   2  12      374.65      419.05     22.17 o 
  -1   3  12      997.19     1013.25     22.60 o 
   0   3  12        7.49      -15.82     15.82 o 
  -2   4  12     2614.34     2612.71     54.10 o 
  -1   4  12     1151.77     1160.95     24.54 o 
   0   4  12      849.45      876.16     32.81 o 
  -2   5  12     1899.71     1893.81     30.85 o 
  -1   5  12        6.60        6.31     12.04 o 
   0   5  12      233.19      191.23     21.27 o 
  -3   6  12       19.06      -13.97     18.49 o 
  -2   6  12      198.87      211.27     14.96 o 
  -1   6  12      392.03      375.76     18.07 o 
   0   6  12     1415.66     1341.72     49.19 o 
  -3   7  12       26.87       43.82     16.91 o 
  -2   7  12        8.18      -16.25     16.25 o 
  -1   7  12     1384.64     1362.16     37.32 o 
   0   7  12     1785.17     1738.85     58.55 o 
  -4   8  12     1024.23      966.53     64.04 o 
  -3   8  12      356.72      378.42     26.83 o 
  -2   8  12      236.30      205.09     26.14 o 
  -1   8  12       66.80       89.66     22.98 o 
  -4   9  12     1339.65     1262.37     51.70 o 
   0   1  13      220.37      214.29     23.21 o 
   0   2  13      114.66      102.94     21.89 o 
  -1   3  13      591.16      577.40     21.22 o 
   0   3  13      109.34       85.05     23.70 o 
  -1   4  13      645.99      646.31     22.81 o 
   0   4  13      274.31      292.66     25.97 o 
  -2   5  13       79.33       85.53     15.69 o 
  -1   5  13       67.56       36.82     16.04 o 
   0   5  13     1051.30     1025.12     44.23 o 
  -2   6  13      134.60      131.99     20.35 o 
  -1   6  13      414.91      461.33     25.78 o 
   0   6  13        0.09      -25.39     25.39 o 
  -3   7  13      450.07      474.65     26.37 o 
  -2   7  13      222.65      236.45     23.53 o 
  -1   7  13        6.99       21.56     20.32 o 
   0   7  13      254.53      240.09     36.54 o 
  -3   8  13       42.98       61.71     27.05 o 
   0   0  14     1526.15     1485.68    132.22 o 
   0   1  14      111.49      103.65     25.29 o 
  -1   2  14      266.79      215.38     28.05 o 
   0   2  14     1262.08     1330.09     45.41 o 
  -1   3  14     1823.22     1859.23     39.27 o 
   0   3  14      348.30      402.16     33.18 o 
  -2   4  14      851.10      879.52     42.98 o 
  -1   4  14      568.17      573.25     26.42 o 
   0   4  14     2475.96     2445.50     89.00 o 
  -2   5  14      100.80       72.06     20.89 o 
  -1   5  14      150.84      148.05     22.81 o 
   0   5  14     1438.81     1449.13     60.41 o 
  -3   6  14       17.81       20.28     28.98 o 
  -2   6  14      396.64      381.08     27.23 o 
  -1   6  14      808.92      854.58     35.68 o 
   0   6  14      268.46      207.27     35.48 o 
  -3   7  14      294.86      256.58     27.82 o 
   0   1  15       89.70      129.81     29.96 o 
   0   2  15     1036.68     1084.65     57.35 o 
  -1   3  15       23.87       35.80     23.38 o 
   0   3  15        2.29       16.11     29.68 o 
  -1   4  15        0.19       -9.73     23.13 o 
   0   4  15     1534.65     1511.46     72.56 o 
  -2   5  15      163.90       77.22     25.09 o 
  -1   5  15       91.97       34.49     24.86 o 
   0   0  16     2118.75     2079.75    234.55 o 
   0   1  16      801.90      753.28     64.71 o 
  -1   2  16       18.27       26.58     41.40 o 
   0   2  16      186.32      105.70     52.45 o 
  -1   3  16      547.30      534.27     36.92 o 
   0   3  16       92.08       56.29     39.08 o 
                                                 
